# Supplementary material for: Stimulator of Interferon Genes Pathway Activation through the Controlled Release of STINGel Mediates Analgesia and Anti-Cancer Effects in Oral Squamous Cell Carcinoma
Source: Biomedicines. 2024 Apr 21;12(4):920. doi: 10.3390/biomedicines12040920 (PMC11047833; doi:10.3390/biomedicines12040920)
Supplement: Supplementary file 1 [file biomedicines-12-00920-s001.zip]

Archive with 1 entries (1 files):
- biomedicines-2975981-supplementary.pptx
